# Supplementary material for: Kismet Positively Regulates Glutamate Receptor Localization and Synaptic Transmission at the Drosophila Neuromuscular Junction
Source: PLoS One. 2014 Nov 20;9(11):e113494. doi: 10.1371/journal.pone.0113494 (PMC4239079; doi:10.1371/journal.pone.0113494)
Supplement: Table S1 — Summary statistics for all data. (XLSX) [file pone.0113494.s006.xlsx]

## Sheet: Sheet1
Figure 2. Kis negatively affects growth of the presynaptic motor neuron but does not alter cytoskeletal proteins at the NMJ.
Muscle Size Summary Statistics
genotype	mean+/- SEM, n	p-value
w1118	30790 ± 2119 µm2 N=10
kisk13416	28630 ± 1015 µm2 N=12	0.343
kisLM27/kisk13416	29440 ± 1041 µm2 N=9	0.5877
Synaptic Tubulin Relative Fluorescence Summary Statistics
genotype	mean+/- SEM, n	p-value
w1118	0.9999 ± 0.09218 a.u. N=11
kisk13416	0.8364 ± 0.07313 a.u. N=9	0.1958
kisLM27/kisk13416	0.7891 ± 0.07237 a.u. N=8	0.1098
Muscle Tubulin Relative Fluorescence Summary Statistics
genotype	mean+/- SEM, n	p-value
w1118	0.9999 ± 0.1023 a.u. N=11
kisk13416	0.9628 ± 0.09299 a.u. N=9	0.7954
kisLM27/kisk13416	0.9568 ± 0.09427 a.u. N=8	0.7692
Morphology Summary Statistics: Boutons
genotype	mean+/- SEM, n	p-value
w1118	64.14 ± 3.330 boutons N=14
kisk13416	70.14 ± 7.127 boutons N=14	0.4525
kisLM27/kisk13416	74.47 ± 4.228 boutons N=15	0.0681
Morphology Summary Statistics: Branches
genotype	mean+/- SEM, n	p-value
w1118	6.786 ± 0.5155 branches N=14
kisk13416	6.286 ± 0.6327 branches N=14	0.5454
kisLM27/kisk13416	8.933 ± 0.5973 branches N=15	0.0117
Figure 3. Kis positively regulates localization of postsynaptic glutamate receptors.
IIA Cluster Size Summary Statistics
genotype	mean+/- SEM, n	p-value
w1118	1.432 ± 0.09590 µm2 N=110 clusters from 11 animals
kisk13416	1.075 ± 0.08238 µm2 N=100 clusters from 10 animals	0.0056
kisLM27/kisk13416	0.8708 ± 0.1341 µm2 N=90 clusters from 9 animals	0.0006
IIA Relative Fluorescence Summary Statistics
genotype	mean+/- SEM, n	p-value
w1118	1.000 ± 0.1017 a.u. N=10
kisk13416	0.8413 ± 0.1189 a.u. N=9	0.3215
kisLM27/kisk13416	0.4243 ± 0.06947 a.u. N=10	0.0002
IIB Cluster Size Summary Statistics
genotype	mean+/- SEM, n	p-value
w1118	1.105 ± 0.06316 µm2 N=90 clusters from 9 animals
kisk13416	0.9322 ± 0.07160 µm2 N=80 clusters from 8 animals	0.0708
kisLM27/kisk13416	0.6329 ± 0.03747 µm2 N=100 clusters from 10 animals	<0.0001
IIB Relative Fluorescence Summary Statistics
genotype	mean+/- SEM, n	p-value
w1118	0.9998 ± 0.1352 a.u. N=11
kisk13416	0.4704 ± 0.02156 a.u. N=9	0.0026
kisLM27/kisk13416	0.2104 ± 0.02999 N=10	<0.0001
IIC Cluster Size Summary Statistics
genotype	mean+/- SEM, n	p-value
w1118	1.081 ± 0.06863 µm2 N=90
kisk13416	0.9498 ± 0.1044 µm2 N=80	0.2739
kisLM27/kisk13416	1.014 ± 0.09000 µm2 N=130	0.5808
IIC Relative Fluorescence Summary Statistics
genotype	mean+/- SEM, n	p-value
w1118	1.000 ± 0.1230 a.u. N=9
kisk13416	0.5837 ± 0.07197 a.u. N=8	0.0127
kisLM27/kisk13416	0.7200 ± 0.07256 a.u. N=13	0.0495
Figure 4. Kis positively regulates evoked synaptic transmission.
eEJC Amplitude
genotype	mean+/- SEM, n	p-value
w1118	188.5 ± 12.80 nA N=12
kisk13416	125.8 ± 11.49 nA N=12	0.0014
kisLM27/kisk13416	130.5 ± 9.852 nA N=13	0.0014
Quantal Content (nA/ms)
genotype	mean+/- SEM, n	p-value
w1118	249.4 ± 17.48 nA/ms N=13
kisk13416	192.9 ± 16.88 nA/ms N=12	0.0298
kisLM27/kisk13416	199.1 ± 15.12 nA/ms N=11	0.0444
mEJC Amplitude
genotype	mean+/- SEM, n	p-value
w1118	0.5550 ± 0.04085 nA N=14
kisk13416	0.3992 ± 0.03810 nA N=12	0.011
kisLM27/kisk13416	0.4247 ± 0.03872 nA N=12	0.031
Figure 5. Kis influences the apposition of postsynaptic GluRs with presynaptic active zones.
% of GluRIIC puncta apposed to Brp Summary Statistics
genotype	mean+/- SEM, n	p-value
w1118	5.875 ± 1.043% of GluRIIC puncta, N=8
kisk13416	19.86 ± 2.366 of GluRIIC puncta, N=7	<0.0001
kisLM27/kisk13416	20.25 ± 3.034 of GluRIIC puncta, N=8	0.0005
Figure 6. Kis is important pre- and postsynaptically for NMJ development.
IIB Cluster Size Summary Statistics
genotype	mean+/- SEM, n	p-value
UAS-kisRNAi.b/+	1.129 ± 0.1414 µm2 N=80 clusters from 8 animals
actin5c-Gal4/+	1.381 ± 0.1587 µm2 N=80 clusters from 8 animals
actin5c>kisRNAi.b	0.4327 ± 0.03816 µm2 N=80 clusters from 8 animals	<0.0001
Dcr2;;elav-Gal4/+	1.618 ± 0.1660 µm2 N=80 clusters from 8 animals
Dcr2;;elav>kisRNAi.b	0.9325 ± 0.08222 µm2 N=80 clusters from 8 animals	0.0003
Dcr2;;24B-Gal4/+	0.8355 ± 0.06313 µm2 N=80 clusters from 8 animals
Dcr2;;24B>kisRNAi.b	0.6968 ± 0.04123 µm2 N=70 clusters from 7 animals	0.0774
IIB Relative Fluorescence Summary Statistics
UAS-kisRNAi.b/+
actin5c-Gal4/+	1.000 ± 0.1125 a.u. N=8
actin5c>kisRNAi.b	0.1102 ± 0.01364 a.u. N=8	<0.0001
Dcr2;;elav-Gal4/+	0.9999 ± 0.05652 a.u. N=8
Dcr2;;elav>kisRNAi.b	0.5641 ± 0.09089 a.u. N=8	0.0011
Dcr2;;24B-Gal4/+	0.9997 ± 0.07766 a.u. N=7
Dcr2;;24B>kisRNAi.b	0.5967 ± 0.1041 a.u. N=8	0.0097
Morphology Summary Statistics: Boutons
genotype	mean+/- SEM, n	p-value
UAS-kisRNAi.b/+	81.50 ± 7.885 boutons N=8
actin5c-Gal4/+	59.00 ± 5.028 boutons N=8
actin5c>kisRNAi.b	55.38 ± 8.183 boutons N=8	0.7115
Dcr2;;elav-Gal4/+	89.00 ± 7.253 boutons N=8
Dcr2;;elav>kisRNAi.b	91.00 ± 9.337 boutons N=8	0.8681
Dcr2;;24B-Gal4/+	76.13 ± 3.466 boutons N=8
Dcr2;;24B>kisRNAi.b	90.43 ± 5.080 boutons N=7	0.0335
Morphology Summary Statistics: Branches
genotype	mean+/- SEM, n	p-value
UAS-kisRNAi.b/+	8.125 ± 1.172 branches N=8
actin5c-Gal4/+	7.875 ± 0.7662 branches N=8
actin5c>kisRNAi.b	8.500 ± 1.150 branches N=8	0.6579
Dcr2;;elav-Gal4/+	10.50 ± 0.5669 branches N=8
Dcr2;;elav>kisRNAi.b	13.63 ± 1.308 branches N=8	0.0458
Dcr2;;24B-Gal4/+	9.875 ± 1.093 branches N=8
Dcr2;;24B>kisRNAi.b	10.71 ± 0.5216 branches N=7	0.5203
Figure 7. Kis functions predominantly in motor neurons to influence larval behavior.
Muscle contractions/30 s
genotype	mean+/- SEM, n	ANOVA			Tukey's Multiple Comparison Test	Mean Diff.	q	Significant? P < 0.05?
UAS-kisRNAi.b/+	22.47 ± 0.81 contractions N=52	P<0.0001			UAS-kisRNAi.b/+ vs da-Gal4/+	5.628	7.122	Yes	***
da-Gal4/+	16.85 ± 0.70 contractions N=50	F = 56.15			UAS-kisRNAi.b/+ vs Dcr2;;elav>kisRNAi.b	14.39	18.3	Yes	***
da>kisRNAi.b	8.75 ± 0.73 contractions N=51	r2 = 0.4926			da-Gal4/+ vs da>kisRNAi.b	8.102	10.2	Yes	***
Dcr2;;elav-Gal4/+	11.81 ± 0.59 contractions N=50				Dcr2;;elav-Gal4/+ vs Dcr2;;elav>kisRNAi.b	3.722	4.687	Yes	*
Dcr2;;elav>kisRNAi.b	8.06 ± 0.70 contractions N=51				UAS-kisRNAi.b/+ vs Dcr2;;24B>kisRNAi.b	3.288	4.16	No	ns
Dcr2;;24B-Gal4/+	21.81 ± 0.95 contractions N=50				Dcr2;;24B-Gal4/+ vs Dcr2;;24B>kisRNAi.b	1.993	2.498	No	ns
Dcr2;;24B>kisRNAi.b	19.19 ± 0.99 contractions N=50
Crawling distance (cm)
UAS-kisRNAi.b/+	3.485 ± 0.28 cm N=35	P<0.0001			Tukey's Multiple Comparison Test	Mean Diff.	q	Significant? P < 0.05?
da-Gal4/+	2.171 ± 0.28 cm N=25	F = 33.62			UAS-kisRNAi.b/+ vs da-Gal4/+	1.314	5.468	Yes	**
da>kisRNAi.b	1.225 ± 0.25 cm N=25	r2 = 0.5046			UAS-kisRNAi.b/+ vs Dcr2;;elav-Gal4/+	1.314	5.949	Yes	***
Dcr2;;elav-Gal4/+	2.171 ± 0.20 cm N=34				Dcr2;;elav-Gal4/+ vs Dcr2;;elav>kisRNAi.b	0.7745	3.529	No	ns
Dcr2;;elav>kisRNAi.b	1.396 ± 0.07 cm N=36				Dcr2;;24B-Gal4/+ vs Dcr2;;24B>kisRNAi.b	-0.5598	2.157	No	ns
Dcr2;;24B-Gal4/+	4.330 ± 0.27 cm N=25
Dcr2;;24B>kisRNAi.b	4.890 ± 0.31 cm N=25
Supplemental Figure 2. Kis does not alter Brp, CSP, or Syt levels.
Brp puncta density Summary Statistics
genotype	mean+/- SEM, n	p-value
w1118	0.5798 ± 0.04554 puncta/µm2 N=10
kisk13416	0.6166 ± 0.05992 puncta/µm2 N=9	0.6274
kisLM27/kisk13416	0.5735 ± 0.03540 puncta/µm2 N=10	0.9142
CSP Relative Fluorescence Summary Statistics
genotype	mean+/- SEM, n	p-value
w1118	0.9999 ± 0.05798 a.u. N=12
kisk13416	0.8564 ± 0.06461 a.u. N=11	0.1123
kisLM27/kisk13416	0.8626 ± 0.1128 a.u. N=11	0.2796
Syt Relative Fluorescence Summary Statistics
genotype	mean+/- SEM, n	p-value
w1118	1.000 ± 0.1269 a.u. N=11
kisk13416	0.8840 ± 0.1372 a.u. N=9	0.5428
kisLM27/kisk13416	0.9075 ± 0.1440 a.u. N=9	0.6343
Supplemental Figure 3. Kis negatively influences synaptic Dlg and FasII levels.
DLG Relative Fluorescence Summary Statistics
genotype	mean+/- SEM, n	p-value
w1118	1.000 ± 0.07537 a.u. N=11
kisk13416	1.497 ± 0.08561 a.u. N=11	0.0003
kisLM27/kisk13416	1.312 ± 0.1006 a.u. N=14	0.027
FasII Relative Fluorescence Summary Statistics
genotype	mean+/- SEM, n	p-value
w1118	1.000 ± 0.1583 a.u. N=12
kisk13416	1.501 ± 0.1605 a.u. N=12	0.037
kisLM27/kisk13416	1.509 ± 0.1761 a.u. N=12	0.043
Supplemental Figure 4. Ubiquitous knockdown of Kis regulates postsynaptic glutamate receptor localization.
IIA Cluster Size Summary Statistics
genotype	mean+/- SEM, n	p-value
da-Gal4/+	1.384 ± 0.096 µm2 N=110 clusters from 11 animals
UAS-kisRNAi.b/+	1.576 ± 0.112 µm2 N=90 clusters from 9 animals
da>UAS-kisRNAi.b	1.149 ± 0.090 µm2 N=110 clusters from 11 animals	0.0114
IIB Cluster Size Summary Statistics
genotype	mean+/- SEM, n	p-value
da-Gal4/+	1.146 ± 0.071 µm2 N=110 clusters from 11 animals
UAS-kisRNAi.b/+	1.188 ± 0.090 µm2 N=110 clusters from 11 animals
da>UAS-kisRNAi.b	0.894 ± 0.072 µm2 N=110 clusters from 11 animals	0.0172
IIC Cluster Size Summary Statistics
genotype	mean+/- SEM, n	p-value
da-Gal4/+	1.452 ± 0.129 µm2 N=90 clusters from 9 animals
UAS-kisRNAi.b/+	1.649 ± 0.153 µm2 N=70 clusters from 7 animals
da>UAS-kisRNAi.b	1.140 ± 0.102 µm2 N=100 clusters from 10 animals	0.0168
Supplemental Figure 5. Ubiquitous overexpression of Dlg and FasII does not alter GluR localization.
IIA Cluster Size Summary Statistics
genotype	mean+/- SEM, n	p-value
Actin5c-Gal4/+	1.295 ± 0.1053 µm2 N=90 clusters from 9 animals
UAS-DLG/+	1.158 ± 0.09557 µm2 N=110 clusters from 11 animals
Actin5c>DLG	1.270 ± 0.09633 µm2 N=110 clusters from 11 animals	0.5762
UAS-FasII/+	1.316 ± 0.09564 µm2 N=120 clusters from 12 animals
Actin5c>FasII	1.081 ± 0.08940 µm2 N=100 clusters from 10 animals	0.1677
Morphology Summary Statistics: Boutons
genotype	mean+/- SEM, n	p-value
Actin5c-Gal4/+	51.75 ± 5.038 boutons N=12
UAS-DLG/+	51.90 ± 5.113 boutons N=10
Actin5c>DLG	49.70 ± 4.768 boutons N=10	0.7566
UAS-FasII/+	59.64 ± 7.019 boutons N=11
Actin5c>FasII	47.80 ± 4.572 boutons N=10	0.183
Morphology Summary Statistics: Branches
genotype	mean+/- SEM, n	p-value
Actin5c-Gal4/+	6.833 ± 0.8424 branches N=12
UAS-DLG/+	6.000 ± 0.7628 branches N=11
Actin5c>DLG	6.727 ± 0.7147 branches N=11	0.4946
UAS-FasII/+	5.727 ± 1.079 branches N=11
Actin5c>FasII	4.500 ± 0.8596 branches N=10	0.3912
